# Supplementary material for: Analyses of binding partners and functional domains for the developmentally essential protein Hmx3a/HMX3
Source: Sci Rep. 2023 Jan 20;13:1151. doi: 10.1038/s41598-023-27878-9 (PMC9859826; doi:10.1038/s41598-023-27878-9)
Supplement: Supplementary file 2 — Supplementary Information 2. [file 41598_2023_27878_MOESM2_ESM.xlsx]

## Sheet: PCR_pool.counts (1)
Gene Symbol	Reads Aligned	MGI Gene ID	Full Name
Prmt2*	644	MGI:1316652	protein arginine N-methyltransferase 2
Azin1*	564	MGI:1859169	antizyme inhibitor 1
Tle4*	519	MGI:104633	transducin-like enhancer of split 4
Hmgb1*	485	MGI:96113	high mobility group box 1
Hmgn3*	39	MGI:2138069	high mobility group nucleosomal binding domain 3
Fez1**	3039	MGI:2670976	fasciculation and elongation protein zeta 1 (zygin I)
Wdr61**	2505	MGI:1917493	WD repeat domain 61
Rack1**	2305	MGI:101849	receptor for activated C kinase 1
Calr**	1287	MGI:88252	calreticulin
Sdcbp**	296	MGI:1337026	syndecan binding protein
Oaz1**,***	-	MGI:109433	ornithine decarboxylase antizyme 1
Ube2i	17646	MGI:107365	ubiquitin-conjugating enzyme E2I
Eef2	9435	MGI:95288	eukaryotic translation elongation factor 2
Myl6	8474	MGI:109318	myosin, light polypeptide 6, alkali, smooth muscle and non-muscle
Itm2a	6038	MGI:107706	integral membrane protein 2A
Sec11a	5868	MGI:1929464	SEC11 homolog A, signal peptidase complex subunit
Pcca	5308	MGI:97499	propionyl-Coenzyme A carboxylase, alpha polypeptide
Cnn3	4325	MGI:1919244	calponin 3, acidic
Eef1a1	3380	MGI:1096881	eukaryotic translation elongation factor 1 alpha 1
Pcbp1	3253	MGI:1345635	poly(rC) binding protein 1
Mrpl4	3109	MGI:2137210	mitochondrial ribosomal protein L4
Eif1a	2934	MGI:95298	eukaryotic translation initiation factor 1A
Npc2	2848	MGI:1915213	NPC intracellular cholesterol transporter 2
Tuba1b	2836	MGI:107804	tubulin, alpha 1B
Psma6	2740	MGI:1347006	proteasome subunit alpha 6
Eno1b	2708	MGI:3648653	enolase 1B, retrotransposed
Leng1	2335	MGI:1917007	leukocyte receptor cluster (LRC) member 1
Timm17b	2333	MGI:1343176	translocase of inner mitochondrial membrane 17b
Fkbp8	2102	MGI:1341070	FK506 binding protein 8
Rpl5	2058	MGI:102854	ribosomal protein L5
Bpgm	2049	MGI:1098242	2,3-bisphosphoglycerate mutase
Srsf2	2039	MGI:98284	serine and arginine-rich splicing factor 2
Dnajc4	1956	MGI:1927346	DnaJ heat shock protein family (Hsp40) member C4
Plcg1	1912	MGI:97615	phospholipase C, gamma 1
Actg1	1876	MGI:87906	actin, gamma, cytoplasmic 1
Banp	1757	MGI:1889023	BTG3 associated nuclear protein
Vim	1580	MGI:98932	vimentin
Commd4	1425	MGI:1913449	COMM domain containing 4
Ahcyl	1377	MGI:3643647	adenosylhomocysteinase like
Tmem167	1333	MGI:1913324	transmembrane protein 167
Flna	1319	MGI:95556	filamin, alpha
Tceal9	1250	MGI:109567	transcription elongation factor A like 9
Emilin1	1237	MGI:1926189	elastin microfibril interfacer 1
Hmgxb3	1227	MGI:2441817	HMG box domain containing 3
Ahcy	1207	MGI:87968	S-adenosylhomocysteine hydrolase
Ndufa9	1187	MGI:1913358	NADH:ubiquinone oxidoreductase subunit A9
Pias1	1118	MGI:1913125	protein inhibitor of activated STAT 1
Atp5a1	1060	MGI:88115	ATP synthase, H+ transporting, mitochondrial F1 complex, alpha subunit 1
Jam3	1057	MGI:1933825	junction adhesion molecule 3
Dram2	1042	MGI:1914421	DNA-damage regulated autophagy modulator 2
Sars	1040	MGI:102809	seryl-aminoacyl-tRNA synthetase
Hmgn2	1006	MGI:96136	high mobility group nucleosomal binding domain 2
Cnot6	1005	MGI:2144529	CCR4-NOT transcription complex, subunit 6
Ptpn9	999	MGI:1928376	protein tyrosine phosphatase, non-receptor type 9
Orc3	960	MGI:1354944	origin recognition complex, subunit 3
Ube2e1	951	MGI:107411	ubiquitin-conjugating enzyme E2E 1
Dctn6	940	MGI:1343154	dynactin 6
Smchd1	927	MGI:1921605	SMC hinge domain containing 1
Ivns1abp	861	MGI:2152389	influenza virus NS1A binding protein
Polr1b	858	MGI:108014	polymerase (RNA) I polypeptide B
Abcb10	845	MGI:1860508	ATP-binding cassette, sub-family B (MDR/TAP), member 10
Sccpdh	841	MGI:1924486	saccharopine dehydrogenase (putative)
Metap2	841	MGI:1929701	methionine aminopeptidase 2
Nsmaf	825	MGI:1341864	neutral sphingomyelinase (N-SMase) activation associated factor
Trim3	816	MGI:1860040	tripartite motif-containing 3
Col18a1	812	MGI:88451	collagen, type XVIII, alpha 1
Ccdc66	783	MGI:2443639	coiled-coil domain containing 66
Nit2	783	MGI:1261838	nitrilase family, member 2
Papss1	783	MGI:1330587	3'-phosphoadenosine 5'-phosphosulfate synthase 1
Pgm2	776	MGI:97564	phosphoglucomutase 2
Asf1b	759	MGI:1914179	anti-silencing function 1B histone chaperone
H3f3b	752	MGI:1101768	H3.3 histone B
Khsrp	746	MGI:1336214	KH-type splicing regulatory protein
Eif3a	742	MGI:95301	eukaryotic translation initiation factor 3, subunit A
Psmb1	718	MGI:104884	proteasome (prosome, macropain) subunit, beta type 1
Zfand2b	714	MGI:1916068	zinc finger, AN1 type domain 2B
Taf1d	711	MGI:1922566	TATA-box binding protein associated factor, RNA polymerase I, D
Psmc3	694	MGI:1098754	proteasome (prosome, macropain) 26S subunit, ATPase 3
Lat2	689	MGI:1926479	linker for activation of T cells family, member 2
Sdhb	688	MGI:1914930	succinate dehydrogenase complex, subunit B, iron sulfur (Ip)
Inpp5k	665	MGI:1194899	inositol polyphosphate 5-phosphatase K
Prmt7	637	MGI:2384879	protein arginine N-methyltransferase 7
Gnb4	635	MGI:104581	guanine nucleotide binding protein (G protein), beta 4
Cope	632	MGI:1891702	coatomer protein complex, subunit epsilon
Ccpg1os	623	MGI:3648770	cell cycle progression 1, opposite strand
Fip1l1	621	MGI:1914149	FIP1 like 1 (S. cerevisiae)
Cops5	619	MGI:1349415	COP9 signalosome subunit 5
Rpa1	617	MGI:1915525	replication protein A1
Nup43	609	MGI:1917162	nucleoporin 43
Efcab7	604	MGI:2385199	EF-hand calcium binding domain 7
Hnrnph1	598	MGI:1891925	heterogeneous nuclear ribonucleoprotein H1
Psmc5	585	MGI:105047	protease (prosome, macropain) 26S subunit, ATPase 5
Ctse	576	MGI:107361	cathepsin E
Rnf2	554	MGI:1101759	ring finger protein 2
Actc1	554	MGI:87905	actin, alpha, cardiac muscle 1
Tulp4	549	MGI:1916092	tubby like protein 4
Ndufa1	543	MGI:1929511	NADH:ubiquinone oxidoreductase subunit A1
Tmem176b	537	MGI:1916348	transmembrane protein 176B
Kcnk10	533	MGI:1919508	potassium channel, subfamily K, member 10
Fbln1	533	MGI:95487	fibulin 1
Safb2	527	MGI:2146808	scaffold attachment factor B2
Rbbp7	523	MGI:1194910	retinoblastoma binding protein 7, chromatin remodeling factor
Lpar1	508	MGI:108429	lysophosphatidic acid receptor 1
Robo3	503	MGI:1343102	roundabout guidance receptor 3
Ldha	495	MGI:96759	lactate dehydrogenase A
Hdhd3	485	MGI:1919998	haloacid dehalogenase-like hydrolase domain containing 3
Tysnd1	483	MGI:1919017	trypsin domain containing 1
Camk1g	478	MGI:2388073	calcium/calmodulin-dependent protein kinase I gamma
Srsf3	471	MGI:98285	serine and arginine-rich splicing factor 3
Orc5	469	MGI:1347044	origin recognition complex, subunit 5
Hdac2	468	MGI:1097691	histone deacetylase 2
Zmym4	458	MGI:1915035	zinc finger, MYM-type 4
Prdx2	455	MGI:109486	peroxiredoxin 2
Cfap91	451	MGI:2443598	cilia and flagella associated protein 91
Arhgap29	451	MGI:2443818	Rho GTPase activating protein 29
Mrpl39	449	MGI:1351620	mitochondrial ribosomal protein L39
Tspan3	449	MGI:1928098	tetraspanin 3
Gfm2	445	MGI:2444783	G elongation factor, mitochondrial 2
Uba3	443	MGI:1341217	ubiquitin-like modifier activating enzyme 3
Ptpn2	441	MGI:97806	protein tyrosine phosphatase, non-receptor type 2
Rbm3	441	MGI:1099460	RNA binding motif (RNP1, RRM) protein 3
Ppil1	431	MGI:1916066	peptidylprolyl isomerase (cyclophilin)-like 1
Yif1a	431	MGI:1915340	Yip1 interacting factor homolog A (S. cerevisiae)
Fbn2	429	MGI:95490	fibrillin 2
Rbx1	426	MGI:1891829	ring-box 1
Serpina6	416	MGI:88278	serine (or cysteine) peptidase inhibitor, clade A, member 6
Ctsd	415	MGI:88562	cathepsin D
Ap4m1	410	MGI:1337063	adaptor-related protein complex AP-4, mu 1
Snai2	409	MGI:1096393	snail family zinc finger 2
Mad2l1	409	MGI:1860374	MAD2 mitotic arrest deficient-like 1
Gpr50	409	MGI:1333877	G-protein-coupled receptor 50
Wdr91	408	MGI:2141558	WD repeat domain 91
Taf1	406	MGI:1336878	TATA-box binding protein associated factor 1
Tspan13	405	MGI:1913359	tetraspanin 13
Zfp62	402	MGI:99662	zinc finger protein 62
Phb	399	MGI:97572	prohibitin
Plod1	398	MGI:99907	procollagen-lysine, 2-oxoglutarate 5-dioxygenase 1
Eif4e2	396	MGI:1914440	eukaryotic translation initiation factor 4E member 2
Ncam1	389	MGI:97281	neural cell adhesion molecule 1
Dlst	385	MGI:1926170	dihydrolipoamide S-succinyltransferase (E2 component of 2-oxo-glutarate complex)
Man2a2	385	MGI:2150656	mannosidase 2, alpha 2
Slc1a5	382	MGI:105305	solute carrier family 1 (neutral amino acid transporter), member 5
Klhl17	381	MGI:2678948	kelch-like 17
Rnmt	380	MGI:1915147	RNA (guanine-7-) methyltransferase
Trappc2l	370	MGI:1916295	trafficking protein particle complex 2-like
Cltc	360	MGI:2388633	clathrin, heavy polypeptide (Hc)
Ctc1	357	MGI:1916214	CTS telomere maintenance complex component 1
Sec23b	357	MGI:1350925	SEC23 homolog B, COPII coat complex component
Psmd4	354	MGI:1201670	proteasome (prosome, macropain) 26S subunit, non-ATPase, 4
Nono	351	MGI:1855692	non-POU-domain-containing, octamer binding protein
Zxdc	350	MGI:1933108	ZXD family zinc finger C
Mid2	335	MGI:1344333	midline 2
Ulk2	333	MGI:1352758	unc-51 like kinase 2
Nmd3	333	MGI:2140103	NMD3 ribosome export adaptor
Wscd1	332	MGI:2448493	WSC domain containing 1
Ube2e3	327	MGI:107412	ubiquitin-conjugating enzyme E2E 3
Abtb1	322	MGI:1933148	ankyrin repeat and BTB (POZ) domain containing 1
Rps9	316	MGI:1924096	ribosomal protein S9
Gatm	312	MGI:1914342	glycine amidinotransferase (L-arginine:glycine amidinotransferase)
Zcchc17	311	MGI:1919955	zinc finger, CCHC domain containing 17
Col1a2	309	MGI:88468	collagen, type I, alpha 2
Tbp	308	MGI:101838	TATA box binding protein
Myo1e	302	MGI:106621	myosin IE
Itgb1bp1	301	MGI:1306802	integrin beta 1 binding protein 1
Pde7a	301	MGI:1202402	phosphodiesterase 7A
Sephs1	300	MGI:1923580	selenophosphate synthetase 1
Sun1	300	MGI:1924303	Sad1 and UNC84 domain containing 1
Egln2	300	MGI:1932287	egl-9 family hypoxia-inducible factor 2
Dnmt1	300	MGI:94912	DNA methyltransferase (cytosine-5) 1
Bop1	299	MGI:1334460	block of proliferation 1
Tead2	291	MGI:104904	TEA domain family member 2
Ufsp2	290	MGI:1913679	UFM1-specific peptidase 2
Mfap4	289	MGI:1342276	microfibrillar-associated protein 4
Mest	289	MGI:96968	mesoderm specific transcript
Npepl1	288	MGI:2448523	aminopeptidase-like 1
Pcna	286	MGI:97503	proliferating cell nuclear antigen
Gabarapl1	286	MGI:1914980	gamma-aminobutyric acid (GABA) A receptor-associated protein-like 1
Qrsl1	283	MGI:1923813	glutaminyl-tRNA synthase (glutamine-hydrolyzing)-like 1
Rmdn3	280	MGI:1915059	regulator of microtubule dynamics 3
Sorbs1	277	MGI:700014	sorbin and SH3 domain containing 1
Col4a2	275	MGI:88455	collagen, type IV, alpha 2
Ash2l	272	MGI:1344416	ASH2 like histone lysine methyltransferase complex subunit
Pex19	269	MGI:1334458	peroxisomal biogenesis factor 19
Rnf7	267	MGI:1337096	ring finger protein 7
Pak3	265	MGI:1339656	p21 (RAC1) activated kinase 3
Sec13	264	MGI:99832	SEC13 homolog, nuclear pore and COPII coat complex component
Paics	263	MGI:1914304	phosphoribosylaminoimidazole carboxylase, phosphoribosylaminoribosylaminoimidazole, succinocarboxamide synthetase
Cmc4	262	MGI:5637812	C-x(9)-C motif containing 4
Strn3	261	MGI:2151064	striatin, calmodulin binding protein 3
Snx3	260	MGI:1860188	sorting nexin 3
Srsf11	260	MGI:1916457	serine and arginine-rich splicing factor 11
Lipe	260	MGI:96790	lipase, hormone sensitive
Litaf	257	MGI:1929512	LPS-induced TN factor
Mthfd2	243	MGI:1338850	methylenetetrahydrofolate dehydrogenase (NAD+ dependent), methenyltetrahydrofolate cyclohydrolase
Atp1b1	241	MGI:88108	ATPase, Na+/K+ transporting, beta 1 polypeptide
Mutyh	238	MGI:1917853	mutY DNA glycosylase
Bub3	238	MGI:1343463	BUB3 mitotic checkpoint protein
Slc4a1	237	MGI:109393	solute carrier family 4 (anion exchanger), member 1
BC004004	235	MGI:2136782	cDNA sequence BC004004
Pkn1	234	MGI:108022	protein kinase N1
Uimc1	233	MGI:103185	ubiquitin interaction motif containing 1
Fth1	232	MGI:95588	ferritin heavy polypeptide 1
Dnaja1	228	MGI:1270129	DnaJ heat shock protein family (Hsp40) member A1
Wls	227	MGI:1915401	wntless WNT ligand secretion mediator
Wwp2	224	MGI:1914144	WW domain containing E3 ubiquitin protein ligase 2
Zfp454	222	MGI:2679253	zinc finger protein 454
Rps2	222	MGI:105110	ribosomal protein S2
Crlf3	221	MGI:1860086	cytokine receptor-like factor 3
Snu13	219	MGI:893586	SNU13 homolog, small nuclear ribonucleoprotein (U4/U6.U5)
Pcnx4	216	MGI:1914958	pecanex homolog 4
C1qtnf7	216	MGI:1925911	C1q and tumor necrosis factor related protein 7
Map1b	214	MGI:1306778	microtubule-associated protein 1B
Vwf	213	MGI:98941	Von Willebrand factor
Nap1l4	210	MGI:1316687	nucleosome assembly protein 1-like 4
Nfyc	207	MGI:107901	nuclear transcription factor-Y gamma
Cpe	207	MGI:101932	carboxypeptidase E
Mrpl27	206	MGI:2137224	mitochondrial ribosomal protein L27
Slc20a1	203	MGI:108392	solute carrier family 20, member 1
Commd5	202	MGI:1913648	COMM domain containing 5
Polr2c	202	MGI:109299	polymerase (RNA) II (DNA directed) polypeptide C
Nt5c3b	201	MGI:1915356	5'-nucleotidase, cytosolic IIIB
Traf2	201	MGI:101835	TNF receptor-associated factor 2
Tmem214	200	MGI:1916046	transmembrane protein 214
Ppp1r7	198	MGI:1913635	protein phosphatase 1, regulatory subunit 7
Rcc1l	198	MGI:2137600	reculator of chromosome condensation 1 like
Gtpbp8	197	MGI:1913317	GTP-binding protein 8 (putative)
Sugp1	195	MGI:1917866	SURP and G patch domain containing 1
Bclaf1	194	MGI:1917580	BCL2-associated transcription factor 1
Tle1	194	MGI:104636	transducin-like enhancer of split 1
Ncstn	193	MGI:1891700	nicastrin
Pgd	193	MGI:97553	phosphogluconate dehydrogenase
Sec63	192	MGI:2155302	SEC63-like (S. cerevisiae)
G3bp2	191	MGI:2442040	GTPase activating protein (SH3 domain) binding protein 2
Daam2	189	MGI:1923691	dishevelled associated activator of morphogenesis 2
Abhd6	184	MGI:1913332	abhydrolase domain containing 6
Tkt	183	MGI:105992	transketolase
Usp33	183	MGI:2159711	ubiquitin specific peptidase 33
Tmem204	182	MGI:3039635	transmembrane protein 204
Eri3	181	MGI:2153887	exoribonuclease 3
Ddx5	179	MGI:105037	DEAD box helicase 5
Rtcb	177	MGI:106379	RNA 2',3'-cyclic phosphate and 5'-OH ligase
Lox	176	MGI:96817	lysyl oxidase
Adprm	171	MGI:1913608	ADP-ribose/CDP-alcohol diphosphatase, manganese dependent
Abcb8	170	MGI:1351667	ATP-binding cassette, sub-family B (MDR/TAP), member 8
Qrich1	168	MGI:1916482	glutamine-rich 1
Magt1	168	MGI:1914325	magnesium transporter 1
U2surp	167	MGI:1915208	U2 snRNP-associated SURP domain containing
Loxl1	166	MGI:106096	lysyl oxidase-like 1
Srsf5	163	MGI:98287	serine and arginine-rich splicing factor 5
Nup214	163	MGI:1095411	nucleoporin 214
Telo2	162	MGI:1918968	telomere maintenance 2
Slc22a21	161	MGI:1929481	solute carrier family 22 (organic cation transporter), member 21
Vps25	161	MGI:106354	vacuolar protein sorting 25
Eml1	161	MGI:1915769	echinoderm microtubule associated protein like 1
Fech	160	MGI:95513	ferrochelatase
Sf3b1	159	MGI:1932339	splicing factor 3b, subunit 1
Cyc1	159	MGI:1913695	cytochrome c-1
Cryzl1	157	MGI:1913859	crystallin, zeta (quinone reductase)-like 1
Aaas	154	MGI:2443767	achalasia, adrenocortical insufficiency, alacrimia
Hmgcs1	149	MGI:107592	3-hydroxy-3-methylglutaryl-Coenzyme A synthase 1
Sgip1	149	MGI:1920344	SH3-domain GRB2-like (endophilin) interacting protein 1
Eef1b2	147	MGI:1929520	eukaryotic translation elongation factor 1 beta 2
Atp5d	147	MGI:1913293	ATP synthase, H+ transporting, mitochondrial F1 complex, delta subunit
Lztr1	145	MGI:1914113	leucine-zipper-like transcriptional regulator, 1
Tmem179b	145	MGI:1914956	transmembrane protein 179B
Ambp	145	MGI:88002	alpha 1 microglobulin/bikunin precursor
Psmg2	143	MGI:1922901	proteasome (prosome, macropain) assembly chaperone 2
Tcf4	143	MGI:98506	transcription factor 4
Xpnpep2	141	MGI:2180001	X-prolyl aminopeptidase (aminopeptidase P) 2, membrane-bound
Hmmr	140	MGI:104667	hyaluronan mediated motility receptor (RHAMM)
Rcc2	140	MGI:1919784	regulator of chromosome condensation 2
Wdr1	140	MGI:1337100	WD repeat domain 1
Dvl1	138	MGI:94941	dishevelled segment polarity protein 1
Nt5c2	136	MGI:2178563	5'-nucleotidase, cytosolic II
Slc25a5	136	MGI:1353496	solute carrier family 25 (mitochondrial carrier, adenine nucleotide translocator), member 5
Ewsr1	134	MGI:99960	Ewing sarcoma breakpoint region 1
Psme4	134	MGI:2143994	proteasome (prosome, macropain) activator subunit 4
Polr2g	133	MGI:1914960	polymerase (RNA) II (DNA directed) polypeptide G
Pank2	132	MGI:1921700	pantothenate kinase 2
Adat3	130	MGI:1924344	adenosine deaminase, tRNA-specific 3
Ubb	129	MGI:98888	ubiquitin B
Aurkb	129	MGI:107168	aurora kinase B
Ptdss1	124	MGI:1276575	phosphatidylserine synthase 1
Brf2	122	MGI:1913903	BRF2, RNA polymerase III transcription initiation factor 50kDa subunit
Vps26c	121	MGI:1206040	VPS26 endosomal protein sorting factor C
Rpl12	121	MGI:98002	ribosomal protein L12
Bbs2	120	MGI:2135267	Bardet-Biedl syndrome 2 (human)
Prr13	119	MGI:1913401	proline rich 13
Spire1	119	MGI:1915416	spire type actin nucleation factor 1
Gatd1	118	MGI:2387178	glutamine amidotransferase like class 1 domain containing 1
Cnpy2	117	MGI:1928477	canopy FGF signaling regulator 2
Psmd14	117	MGI:1913284	proteasome (prosome, macropain) 26S subunit, non-ATPase, 14
AU022252	117	MGI:2140466	expressed sequence AU022252
Smarcb1	115	MGI:1328366	SWI/SNF related, matrix associated, actin dependent regulator of chromatin, subfamily b, member 1
Ndufs2	113	MGI:2385112	NADH:ubiquinone oxidoreductase core subunit S2
Tmem59	113	MGI:1929278	transmembrane protein 59
Csrp2	112	MGI:1202907	cysteine and glycine-rich protein 2
Slc37a3	111	MGI:1919394	solute carrier family 37 (glycerol-3-phosphate transporter), member 3
Emilin2	110	MGI:2389136	elastin microfibril interfacer 2
Mcm2	110	MGI:105380	minichromosome maintenance complex component 2
Zcchc8	109	MGI:1917900	zinc finger, CCHC domain containing 8
Bub1b	108	MGI:1333889	BUB1B, mitotic checkpoint serine/threonine kinase
Spdl1	105	MGI:1917635	spindle apparatus coiled-coil protein 1
Men1	105	MGI:1316736	multiple endocrine neoplasia 1
Pmel	102	MGI:98301	premelanosome protein
Raf1	102	MGI:97847	v-raf-leukemia viral oncogene 1
Lin37	101	MGI:1922910	lin-37 DREAM MuvB core complex component
Nit1	100	MGI:1350916	nitrilase 1
Spg21	100	MGI:106403	SPG21, maspardin
Gemin2	99	MGI:1913853	gem nuclear organelle associated protein 2
Vdac2	97	MGI:106915	voltage-dependent anion channel 2
Ssb	95	MGI:98423	Sjogren syndrome antigen B
Atg101	94	MGI:1915368	autophagy related 101
Cd320	94	MGI:1860083	CD320 antigen
Snx5	94	MGI:1916428	sorting nexin 5
Fkbp4	94	MGI:95543	FK506 binding protein 4
Atf4	93	MGI:88096	activating transcription factor 4
Timm23	90	MGI:1858317	translocase of inner mitochondrial membrane 23
N6amt1	90	MGI:1915018	N-6 adenine-specific DNA methyltransferase 1 (putative)
Dctn4	89	MGI:1914915	dynactin 4
Zdhhc16	89	MGI:1921418	zinc finger, DHHC domain containing 16
Rtca	89	MGI:1913618	RNA 3'-terminal phosphate cyclase
Zfp330	89	MGI:1353574	zinc finger protein 330
Grwd1	87	MGI:2141989	glutamate-rich WD repeat containing 1
Cdk16	86	MGI:97516	cyclin-dependent kinase 16
Otub1	85	MGI:2147616	OTU domain, ubiquitin aldehyde binding 1
Etfa	84	MGI:106092	electron transferring flavoprotein, alpha polypeptide
Pttg1	83	MGI:1353578	pituitary tumor-transforming gene 1
Gmfb	82	MGI:1927133	glia maturation factor, beta
Ptn	81	MGI:97804	pleiotrophin
Aoc1	79	MGI:1923757	amine oxidase, copper-containing 1
Nqo1	79	MGI:103187	NAD(P)H dehydrogenase, quinone 1
Pdia6	77	MGI:1919103	protein disulfide isomerase associated 6
Wdr36	77	MGI:1917819	WD repeat domain 36
Dnajc19	77	MGI:1914963	DnaJ heat shock protein family (Hsp40) member C19
Gmpr2	76	MGI:1917903	guanosine monophosphate reductase 2
Puf60	76	MGI:1915209	poly-U binding splicing factor 60
Ccs	76	MGI:1333783	copper chaperone for superoxide dismutase
Kpna2	75	MGI:103561	karyopherin (importin) alpha 2
Cyp51	75	MGI:106040	cytochrome P450, family 51
Map1s	75	MGI:2443304	microtubule-associated protein 1S
Smarcc2	74	MGI:1915344	SWI/SNF related, matrix associated, actin dependent regulator of chromatin, subfamily c, member 2
Lonp2	74	MGI:1914137	lon peptidase 2, peroxisomal
Ptrh2	72	MGI:2444848	peptidyl-tRNA hydrolase 2
Hnrnpk	72	MGI:99894	heterogeneous nuclear ribonucleoprotein K
P4ha1	71	MGI:97463	procollagen-proline, 2-oxoglutarate 4-dioxygenase (proline 4-hydroxylase), alpha 1 polypeptide
Hba-x	71	MGI:96019	hemoglobin X, alpha-like embryonic chain in Hba complex
Mrpl42	69	MGI:1333774	mitochondrial ribosomal protein L42
Atp5b	67	MGI:107801	ATP synthase, H+ transporting mitochondrial F1 complex, beta subunit
Ndufa3	67	MGI:1913341	NADH:ubiquinone oxidoreductase subunit A3
Nme1	66	MGI:97355	NME/NM23 nucleoside diphosphate kinase 1
Ppp1ca	65	MGI:103016	protein phosphatase 1 catalytic subunit alpha
Ndufa10	64	MGI:1914523	NADH:ubiquinone oxidoreductase subunit A10
Cdk4	64	MGI:88357	cyclin-dependent kinase 4
Arhgef25	62	MGI:1277173	Rho guanine nucleotide exchange factor (GEF) 25
Ric1	62	MGI:1924893	RAB6A GEF complex partner 1
Coa7	62	MGI:1917143	cytochrome c oxidase assembly factor 7
Wiz	60	MGI:1332638	widely-interspaced zinc finger motifs
Kbtbd4	60	MGI:1914386	kelch repeat and BTB (POZ) domain containing 4
Trip6	60	MGI:1343458	thyroid hormone receptor interactor 6
Araf	60	MGI:88065	Araf proto-oncogene, serine/threonine kinase
Tuba1a	59	MGI:98869	tubulin, alpha 1A
Polg	59	MGI:1196389	polymerase (DNA directed), gamma
Slc25a4	59	MGI:1353495	solute carrier family 25 (mitochondrial carrier, adenine nucleotide translocator), member 4
Pals2	58	MGI:1927340	protein associated with LIN7 2, MAGUK family member
Psap	57	MGI:97783	prosaposin
Cfdp1	57	MGI:1344403	craniofacial development protein 1
Slc22a5	56	MGI:1329012	solute carrier family 22 (organic cation transporter), member 5
Dld	56	MGI:107450	dihydrolipoamide dehydrogenase
Farsb	55	MGI:1346035	phenylalanyl-tRNA synthetase, beta subunit
Rpl4	55	MGI:1915141	ribosomal protein L4
Actb	54	MGI:87904	actin, beta
Avil	53	MGI:1333798	advillin
Mphosph8	53	MGI:1922589	M-phase phosphoprotein 8
Ncbp2	53	MGI:1915342	nuclear cap binding protein subunit 2
Prpf31	53	MGI:1916238	pre-mRNA processing factor 31
Rsrp1	52	MGI:106498	arginine/serine rich protein 1
Rpl11	50	MGI:1914275	ribosomal protein L11
Bckdhb	50	MGI:88137	branched chain ketoacid dehydrogenase E1, beta polypeptide
Nap1l1	49	MGI:1855693	nucleosome assembly protein 1-like 1
Acly	49	MGI:103251	ATP citrate lyase
Adk	49	MGI:87930	adenosine kinase
Tshz1	49	MGI:1346031	teashirt zinc finger family member 1
Selenok	48	MGI:1931466	selenoprotein K
Tsen34	47	MGI:1913328	tRNA splicing endonuclease subunit 34
Rps28	46	MGI:1859516	ribosomal protein S28
Ip6k2	46	MGI:1923750	inositol hexaphosphate kinase 2
Eftud2	45	MGI:1336880	elongation factor Tu GTP binding domain containing 2
Mta2	45	MGI:1346340	metastasis-associated gene family, member 2
Exosc9	45	MGI:1355319	exosome component 9
Ctcf	45	MGI:109447	CCCTC-binding factor
Rab14	44	MGI:1915615	RAB14, member RAS oncogene family
Stmn1	44	MGI:96739	stathmin 1
Nedd4	44	MGI:97297	neural precursor cell expressed, developmentally down-regulated 4
Pa2g4	43	MGI:894684	proliferation-associated 2G4
3110001I22Rik	42	MGI:1913848	RIKEN cDNA 3110001I22 gene
Akr1a1	42	MGI:1929955	aldo-keto reductase family 1, member A1 (aldehyde reductase)
Col3a1	41	MGI:88453	collagen, type III, alpha 1
Nle1	41	MGI:2429770	notchless homolog 1
Cnp	41	MGI:88437	2',3'-cyclic nucleotide 3' phosphodiesterase
Tmem222	41	MGI:1098568	transmembrane protein 222
Canx	39	MGI:88261	calnexin
Ubap2l	39	MGI:1921633	ubiquitin-associated protein 2-like
Ppm1g	38	MGI:106065	protein phosphatase 1G (formerly 2C), magnesium-dependent, gamma isoform
Yap1	38	MGI:103262	yes-associated protein 1
Abhd17c	37	MGI:1917428	abhydrolase domain containing 17C
Pde6d	36	MGI:1270843	phosphodiesterase 6D, cGMP-specific, rod, delta
Gstt2	36	MGI:106188	glutathione S-transferase, theta 2
Dync1h1	35	MGI:103147	dynein cytoplasmic 1 heavy chain 1
Slc66a1	35	MGI:2384837	solute carrier family 66 member 1
Rnf141	34	MGI:1914400	ring finger protein 141
Nnat	33	MGI:104716	neuronatin
Gabbr1	32	MGI:1860139	gamma-aminobutyric acid (GABA) B receptor, 1
Rbm15b	32	MGI:1923598	RNA binding motif protein 15B
Ptprs	31	MGI:97815	protein tyrosine phosphatase, receptor type, S
Kif1b	31	MGI:108426	kinesin family member 1B
G3bp1	30	MGI:1351465	GTPase activating protein (SH3 domain) binding protein 1
Sdha	29	MGI:1914195	succinate dehydrogenase complex, subunit A, flavoprotein (Fp)
Tut4	29	MGI:2445126	terminal uridylyl transferase 4
Ubxn4	28	MGI:1915062	UBX domain protein 4
Pold4	28	MGI:1916995	polymerase (DNA-directed), delta 4
Macroh2a2	27	MGI:3037658	macroH2A.2 histone
Nol8	27	MGI:1918180	nucleolar protein 8
Sgms1	27	MGI:2444110	sphingomyelin synthase 1
Col27a1	27	MGI:2672118	collagen, type XXVII, alpha 1
1110004F10Rik	27	MGI:1929274	RIKEN cDNA 1110004F10 gene
Ptrhd1	26	MGI:1916959	peptidyl-tRNA hydrolase domain containing 1
Phgdh	25	MGI:1355330	3-phosphoglycerate dehydrogenase
Uqcrc1	24	MGI:107876	ubiquinol-cytochrome c reductase core protein 1
Rpn2	22	MGI:98085	ribophorin II
Trerf1	21	MGI:2442086	transcriptional regulating factor 1
Bmp7	21	MGI:103302	bone morphogenetic protein 7
Wdr6	21	MGI:1930140	WD repeat domain 6
Dgat1	20	MGI:1333825	diacylglycerol O-acyltransferase 1
Taf4	20	MGI:2152346	TATA-box binding protein associated factor 4
Hdac1	20	MGI:108086	histone deacetylase 1
Chd8	19	MGI:1915022	chromodomain helicase DNA binding protein 8
Dok4	19	MGI:2148865	docking protein 4
Pgrmc1	19	MGI:1858305	progesterone receptor membrane component 1
Ahsa1	18	MGI:2387603	AHA1, activator of heat shock protein ATPase 1
Gramd1a	18	MGI:105490	GRAM domain containing 1A
Snrpa1	18	MGI:1916231	small nuclear ribonucleoprotein polypeptide A'
Lnx1	17	MGI:1278335	ligand of numb-protein X 1
Mcm7	17	MGI:1298398	minichromosome maintenance complex component 7
Dtx3	16	MGI:2135752	deltex 3, E3 ubiquitin ligase
Pnisr	16	MGI:1913875	PNN interacting serine/arginine-rich
Acad9	15	MGI:1914272	acyl-Coenzyme A dehydrogenase family, member 9
Tsen54	14	MGI:1923515	tRNA splicing endonuclease subunit 54
Cmpk1	13	MGI:1913838	cytidine monophosphate (UMP-CMP) kinase 1
Cops6	13	MGI:1349439	COP9 signalosome subunit 6
Gemin7	13	MGI:1916981	gem nuclear organelle associated protein 7
Hbb-y	13	MGI:96027	hemoglobin Y, beta-like embryonic chain
Prdx4	13	MGI:1859815	peroxiredoxin 4
Ap1b1	12	MGI:1096368	adaptor protein complex AP-1, beta 1 subunit
Ezr	12	MGI:98931	ezrin
Dnajc2	12	MGI:99470	DnaJ heat shock protein family (Hsp40) member C2
Arhgap33	12	MGI:2673998	Rho GTPase activating protein 33
Ftl1	12	MGI:95589	ferritin light polypeptide 1
Glrx3	12	MGI:1353653	glutaredoxin 3
Sf3b3	12	MGI:1289341	splicing factor 3b, subunit 3
Sumo2	11	MGI:2158813	small ubiquitin-like modifier 2
Ywhab	11	MGI:1891917	tyrosine 3-monooxygenase/tryptophan 5-monooxygenase activation protein, beta polypeptide
H2az1	11	MGI:1888388	H2A.Z variant histone 1
Nsg1	11	MGI:109149	neuron specific gene family member 1
Ndufs6	10	MGI:107932	NADH:ubiquinone oxidoreductase core subunit S6
Ly75	10	MGI:106662	lymphocyte antigen 75
Edc3	10	MGI:2142951	enhancer of mRNA decapping 3
Trf	10	MGI:98821	transferrin
Rpl19	9	MGI:98020	ribosomal protein L19
Trnt1	9	MGI:1917297	tRNA nucleotidyl transferase, CCA-adding, 1
Wbp11	9	MGI:1891823	WW domain binding protein 11
Vps35l	9	MGI:1918767	VPS35 endosomal protein sorting factor like
Mbtps1	9	MGI:1927235	membrane-bound transcription factor peptidase, site 1
Morf4l2	9	MGI:1927167	mortality factor 4 like 2
Helz	8	MGI:1925705	helicase with zinc finger domain
Scyl1	8	MGI:1931787	SCY1-like 1 (S. cerevisiae)
Prkcsh	8	MGI:107877	protein kinase C substrate 80K-H
Rps4x	8	MGI:98158	ribosomal protein S4, X-linked
Sod1	7	MGI:98351	superoxide dismutase 1, soluble
Necap2	7	MGI:1913397	NECAP endocytosis associated 2
Pfn1	6	MGI:97549	profilin 1
Ncoa4	6	MGI:1350932	nuclear receptor coactivator 4
Ppdpf	6	MGI:1913746	pancreatic progenitor cell differentiation and proliferation factor
Exosc10	6	MGI:1355322	exosome component 10
Tmem165	6	MGI:894407	transmembrane protein 165
Tirap	6	MGI:2152213	toll-interleukin 1 receptor (TIR) domain-containing adaptor protein
Ddx18	5	MGI:1914192	DEAD box helicase 18
Rrp1	5	MGI:1203500	ribosomal RNA processing 1
Aars2	5	MGI:2681839	alanyl-tRNA synthetase 2, mitochondrial
Sec61a2	5	MGI:1931071	Sec61, alpha subunit 2 (S. cerevisiae)
Vps16	5	MGI:2136772	VSP16 CORVET/HOPS core subunit
Nr2f2	5	MGI:1352452	nuclear receptor subfamily 2, group F, member 2
Tecr	5	MGI:1915408	trans-2,3-enoyl-CoA reductase
Nudt16l1	4	MGI:1914161	nudix (nucleoside diphosphate linked moiety X)-type motif 16-like 1
Rbm4b	4	MGI:1913954	RNA binding motif protein 4B
Fbxw5	4	MGI:1354731	F-box and WD-40 domain protein 5
Ifitm2	4	MGI:1933382	interferon induced transmembrane protein 2
Pdk2	3	MGI:1343087	pyruvate dehydrogenase kinase, isoenzyme 2
Klc1	3	MGI:107978	kinesin light chain 1
Isl1	3	MGI:101791	ISL1 transcription factor, LIM/homeodomain
H2-T23	3	MGI:95957	histocompatibility 2, T region locus 23
Mmut	3	MGI:97239	methylmalonyl-Coenzyme A mutase
Ccny	3	MGI:1915224	cyclin Y
Sf3b2	3	MGI:2441856	splicing factor 3b, subunit 2
Ostf1	3	MGI:700012	osteoclast stimulating factor 1
Ubox5	3	MGI:2154658	U box domain containing 5
Ube2k	3	MGI:1858216	ubiquitin-conjugating enzyme E2K
Ubc	3	MGI:98889	ubiquitin C
Chmp2a	3	MGI:1916203	charged multivesicular body protein 2A
Fus	3	MGI:1353633	fused in sarcoma
Atp2c1	3	MGI:1889008	ATPase, Ca++-sequestering
Mff	2	MGI:1922984	mitochondrial fission factor
Tsn	2	MGI:109263	translin
Secisbp2l	2	MGI:1917604	SECIS binding protein 2-like
Snx17	2	MGI:2387801	sorting nexin 17
Nipsnap2	2	MGI:1278343	nipsnap homolog 2
Psmc4	2	MGI:1346093	proteasome (prosome, macropain) 26S subunit, ATPase, 4
Rab8a	2	MGI:96960	RAB8A, member RAS oncogene family
Gmppa	1	MGI:1916330	GDP-mannose pyrophosphorylase A
Myl6b	1	MGI:1917789	myosin, light polypeptide 6B
9030624G23Rik	1	MGI:1914058	RIKEN cDNA 9030624G23 gene
Mipep	1	MGI:1917728	mitochondrial intermediate peptidase
Upk1b	1	MGI:98912	uroplakin 1B
H2-Q2	1	MGI:95931	histocompatibility 2, Q region locus 2
Stx5a	1	MGI:1928483	syntaxin 5A
Acsl5	1	MGI:1919129	acyl-CoA synthetase long-chain family member 5
Pdpn	1	MGI:103098	podoplanin
Setd6	1	MGI:1913333	SET domain containing 6
Cdh11	1	MGI:99217	cadherin 11
Rbm5	1	MGI:1933204	RNA binding motif protein 5
Wdr48	1	MGI:1914811	WD repeat domain 48
Nutf2***	-	MGI:1915301	nuclear transport factor 2
Rbm4***	-	MGI:1100865	RNA binding motif protein 4
Apex1***	-	MGI:88042	apurinic/apyrimidinic endonuclease 1
Ass1***	-	MGI:88090	argininosuccinate synthetase 1
Eno1***	-	MGI:95393	enolase 1, alpha non-neuron
Tdg***	-	MGI:108247	thymine DNA glycosylase
Hnrnpa1***	-	MGI:104820	heterogeneous nuclear ribonucleoprotein A1
Chkb***	-	MGI:1328313	choline kinase beta
