# Supplementary material for: Analyses of binding partners and functional domains for the developmentally essential protein Hmx3a/HMX3
Source: Sci Rep. 2023 Jan 20;13:1151. doi: 10.1038/s41598-023-27878-9 (PMC9859826; doi:10.1038/s41598-023-27878-9)
Supplement: Supplementary file 3 — Supplementary Information 3. [file 41598_2023_27878_MOESM3_ESM.xlsx]

## Sheet: Sheet1
PCR #	Purpose	Expected Size (bp)	Program		Recipe		Primers
			°C	Duration (s)	Component	µl per reaction
1	Amplify prey insert sequences from pGADT7 for sequencing	Variable	98	30	ddH2O	31.25	FW Primer 5'®3'
			Start Repeat 35X		5X Phusion HF Buffer	10	CTATTCGATGATGAAGATACCCCACCAAACCC
			98	10	Yeast Colony Lysate	1
			71	20	10 mM dNTPs	1
			72	60	DMSO	1.25	RV Primer 5'®3'
			End Repeat 35X		10 µM FW Primer	2.5	GTGAACTTGCGGGGTTTTTCAGTATCTACGAT
			72	300	10 µM RV Primer	2.5
			8	Hold	Phusion Polymerase	0.5
2	Amplify gnb2l1 from cDNA and add flanking attB sites for recombination	1032	98	30	ddH2O	27.25	FW Primer 5'®3'
			Start Repeat 35X		5X Phusion HF Buffer	10	GGGGACAAGTTTGTACAAAAAAGCAGGCTCTATCCTCGCCAAAATGACCG
			98	10	27 hpf WT cDNA	5
			68	20	10 mM dNTPs	1
			72	60	DMSO	1.25	RV Primer 5'®3'
			End Repeat 35X		10 µM FW Primer	2.5	GGGGACCACTTTGTACAAGAAAGCTGGGTAAAGGCTTTATCTGGTTCCG
			72	300	10 µM RV Primer	2.5
			8	Hold	Phusion Polymerase	0.5
3	Amplify sdcbp from cDNA and add flanking attB sites for recombination	1059	98	30	ddH2O	27.25	FW Primer 5'®3'
			Start Repeat 35X		5X Phusion HF Buffer	10	GGGGACAAGTTTGTACAAAAAAGCAGGCTTCGATCCGGGTGTGCTTCAAAC
			98	10	27 hpf WT cDNA	5
			66	20	10 mM dNTPs	1
			72	60	DMSO	1.25	RV Primer 5'®3'
			End Repeat 35X		10 µM FW Primer	2.5	GGGGACCACTTTGTACAAGAAAGCTGGGTTGGCCAAATCATCCTAAGCTG
			72	300	10 µM RV Primer	2.5
			8	Hold	Phusion Polymerase	0.5
4	Amplify wdr61 from cDNA and add flanking attB sites for recombination	989	98	30	ddH2O	27.25	FW Primer 5'®3'
			Start Repeat 35X		5X Phusion HF Buffer	10	GGGGACAAGTTTGTACAAAAAAGCAGGCTACCAGGGTTTGAAGCGAAG
			98	10	27 hpf WT cDNA	5
			65	20	10 mM dNTPs	1
			72	40	DMSO	1.25	RV Primer 5'®3'
			End Repeat 35X		10 µM FW Primer	2.5	GGGGACCACTTTGTACAAGAAAGCTGGGTCTTAGTCGTAAATATGGATGGCGC
			72	300	10 µM RV Primer	2.5
			8	Hold	Phusion Polymerase	0.5
5	Amplify portion of fez1 transcript to serve as template for attB PCR (Nested PCR 1)	1342	98	30	ddH2O	27.25	FW Primer 5'®3'
			Start Repeat 35X		5X Phusion HF Buffer	10	GATTGTTCCAGCGGCATCC
			98	10	27 hpf WT cDNA	5
			63	20	10 mM dNTPs	1
			72	60	DMSO	1.25	RV Primer 5'®3'
			End Repeat 35X		10 µM FW Primer	2.5	AGTGGGTAAGGGAGCTCATG
			72	300	10 µM RV Primer	2.5
			8	Hold	Phusion Polymerase	0.5
6	Amplify fez1 from nested 1 product and add flanking attB sites for recombination	1248	98	30	ddH2O	27.25	FW Primer 5'®3'
			Start Repeat 35X		5X Phusion HF Buffer	10	GGGGACAAGTTTGTACAAAAAAGCAGGCTATGAGGAATTCGAGGATCTGC
			98	10	1:500 nested 1 product	5
			64	20	10 mM dNTPs	1
			72	60	DMSO	1.25	RV Primer 5'®3'
			End Repeat 35X		10 µM FW Primer	2.5	GGGGACCACTTTGTACAAGAAAGCTGGGTGTCTCACCAACAGCAGATCG
			72	300	10 µM RV Primer	2.5
			8	Hold	Phusion Polymerase	0.5
7	Amplify calr from cDNA and add flanking attB sites for recombination	1540	98	30	ddH2O	27.25	FW Primer 5'®3'
			Start Repeat 35X		5X Phusion HF Buffer	10	GGGGACAAGTTTGTACAAAAAAGCAGGCTTGACTGCGTTATCCCTACTG
			98	10	27 hpf WT cDNA	5
			60	20	10 mM dNTPs	1
			72	60	DMSO	1.25	RV Primer 5'®3'
			End Repeat 35X		10 µM FW Primer	2.5	GGGGACCACTTTGTACAAGAAAGCTGGGTGCTCCCTTTTACTCTCCCTG
			72	300	10 µM RV Primer	2.5
			8	Hold	Phusion Polymerase	0.5
8	Amplify portion of prmt2 transcript to serve as template for attB PCR (Nested PCR 1)	1539	98	30	ddH2O	27.25	FW Primer 5'®3'
			Start Repeat 35X		5X Phusion HF Buffer	10	CGTTAACCGTTCTGACTGGC
			98	10	27 hpf WT cDNA	5
			62	20	10 mM dNTPs	1
			72	60	DMSO	1.25	RV Primer 5'®3'
			End Repeat 35X		10 µM FW Primer	2.5	TTCAAATGCTGGTGAACTCA
			72	300	10 µM RV Primer	2.5
			8	Hold	Phusion Polymerase	0.5
9	Amplify prmt2 from nested 1 product and add flanking attB sites for recombination	1557	98	30	ddH2O	27.25	FW Primer 5'®3'
			Start Repeat 35X		5X Phusion HF Buffer	10	GGGGACAAGTTTGTACAAAAAAGCAGGCTTGATTGAAAGTGAAAGTAGAGAC
			98	10	1:500 nested 1 product	5
			60	20	10 mM dNTPs	1
			72	60	DMSO	1.25	RV Primer 5'®3'
			End Repeat 35X		10 µM FW Primer	2.5	GGGGACCACTTTGTACAAGAAAGCTGGGTACTCAGGGTACACAGTGTTTTC
			72	300	10 µM RV Primer	2.5
			8	Hold	Phusion Polymerase	0.5
10	Amplify portion of azin1b transcript to serve as template for attB PCR. (Nested PCR 1)	1642	98	30	ddH2O	27.25	FW Primer 5'®3'
			Start Repeat 35X		5X Phusion HF Buffer	10	ATACCCAGAATACCCCAGCG
			98	10	27 hpf WT cDNA	5
			63	20	10 mM dNTPs	1
			72	60	DMSO	1.25	RV Primer 5'®3'
			End Repeat 35X		10 µM FW Primer	2.5	GCCATCTCCACAGTCATCC
			72	300	10 µM RV Primer	2.5
			8	Hold	Phusion Polymerase	0.5
11	Amplify azin1b from nested 1 product and add flanking attB sites for recombination	1546	98	30	ddH2O	27.25	FW Primer 5'®3'
			Start Repeat 35X		5X Phusion HF Buffer	10	GGGGACAAGTTTGTACAAAAAAGCAGGCTTGAAAGGATTCGTTGATGCAC
			98	10	1:500 nested 1 product	5
			65	20	10 mM dNTPs	1
			72	60	DMSO	1.25	RV Primer 5'®3'
			End Repeat 35X		10 µM FW Primer	2.5	GGGGACCACTTTGTACAAGAAAGCTGGGTGCCTTTATGTGAGAAACTGAGG
			72	300	10 µM RV Primer	2.5
			8	Hold	Phusion Polymerase	0.5
12	Amplify portion of hmgn3 transcript to serve as template for attB PCR (Nested PCR 1)	597	98	30	ddH2O	27.25	FW Primer 5'®3'
			Start Repeat 35X		5X Phusion HF Buffer	10	CTCACTCCCTCACCTCACAG
			98	10	27 hpf WT cDNA	5
			63	20	10 mM dNTPs	1
			72	30	DMSO	1.25	RV Primer 5'®3'
			End Repeat 35X		10 µM FW Primer	2.5	GGGGAGTGTGAGTCGACTTT
			72	300	10 µM RV Primer	2.5
			8	Hold	Phusion Polymerase	0.5
13	Amplify hmgn3 from nested 1 product and add flanking attB sites for recombination	486	98	30	ddH2O	27.25	FW Primer 5'®3'
			Start Repeat 35X		5X Phusion HF Buffer	10	GGGGACAAGTTTGTACAAAAAAGCAGGCTCAACACAAGTGACAGGAAAATTTG
			98	10	1:500 nested 1 product	5
			65	20	10 mM dNTPs	1
			72	40	DMSO	1.25	RV Primer 5'®3'
			End Repeat 35X		10 µM FW Primer	2.5	GGGGACCACTTTGTACAAGAAAGCTGGGTCAATCACTCTTTTCCCTCGGC
			72	300	10 µM RV Primer	2.5
			8	Hold	Phusion Polymerase	0.5
14	Amplify hmgb1a from cDNA and add flanking attB sites for recombination	833	98	30	ddH2O	27.25	FW Primer 5'®3'
			Start Repeat 35X		5X Phusion HF Buffer	10	GGGGACAAGTTTGTACAAAAAAGCAGGCTCGAAGGATCCGACAAAACC
			98	10	27 hpf WT cDNA	5
			59	20	10 mM dNTPs	1
			72	40	DMSO	1.25	RV Primer 5'®3'
			End Repeat 35X		10 µM FW Primer	2.5	GGGGACCACTTTGTACAAGAAAGCTGGGTGGAAACAAAAGAAACTGTACAGC
			72	300	10 µM RV Primer	2.5
			8	Hold	Phusion Polymerase	0.5
15	Amplify the WDR domain of tle3b from cDNA and add flanking attB sites for recombination	1073	98	30	ddH2O	27.25	FW Primer 5'®3'
			Start Repeat 35X		5X Phusion HF Buffer	10	GGGGACAAGTTTGTACAAAAAAGCAGGCTTTCTGCCAGCAAGTCTGAC
			98	10	27 hpf WT cDNA	5
			62	20	10 mM dNTPs	1
			72	50	DMSO	1.25	RV Primer 5'®3'
			End Repeat 35X		10 µM FW Primer	2.5	GGGGACCACTTTGTACAAGAAAGCTGGGTCAAAACAAATCAGGCCCATC
			72	300	10 µM RV Primer	2.5
			8	Hold	Phusion Polymerase	0.5
16	Assess GST-fusion protein cloning success based on amplicon size (Colony PCR)	1966 for un-recombined vector (failed cloning) or 264 + size of desired insert for successful clone	95	300	10X Taq Buffer (No MgCl2)	2.5	*FW Primer 5'®3'
			Start Repeat 30X		50 mM MgCl2	0.75	CGTATTGAAGCTATCCCACAAATTG
			95	15	10 mM dNTPs	0.5
			51	20	10 µM FW Primer	0.5
			68	90	10 µM RV Primer	0.5	*RV Primer 5'®3'
			End Repeat 30X		Bacterial Lysate Template	3	CAAGGGGTTATGCTAGTTATTGC
			68	300	Taq DNA Polymerase	0.125
			8	Hold	ddH2O	17.125
17	Alter pCS2-FLAG-Hmx3a construct to match protein encoded by mutant hmx3aSU42	5065	98	30	2X NEB Q5 MM	12.5	FW Primer 5'®3'
			Start Repeat 25X		10 µM FW Primer	1.25	GAGATTCCCCCGAGCTTG
			98	10	10 µM RV Primer	1.25
			66	20	25 ng/µl template plasmid	1.32
			72	120	ddH2O	8.68	RV Primer 5'®3'
			End Repeat 25X		-	-	TGTGGTCGGCGAAGAGTC
			72	60	-	-
			8	Hold	-	-
18	Alter pCS2-FLAG-Hmx3a construct to match protein encoded by mutant hmx3asa23054	5075	98	30	2X NEB Q5 MM	12.5	FW Primer 5'®3'
			Start Repeat 25X		10 µM FW Primer	1.25	GCTTGTGCTCTAATCAGATCCGG
			98	10	10 µM RV Primer	1.25
			65	20	25 ng/µl template plasmid	1
			72	120	ddH2O	9	RV Primer 5'®3'
			End Repeat 25X		-	-	TCGGGGGAATCTCGGTCG
			72	60	-	-
			8	Hold	-	-
19	Alter pCS2-FLAG-Hmx3a construct to match protein encoded by mutant hmx3aSU3	4463	98	30	2X NEB Q5 MM	12.5	FW Primer 5'®3'
			Start Repeat 25X		10 µM FW Primer	1.25	CTACAACAGCTTAATTAACCTAGGCTATAGTGAGTCGTATTAC
			98	10	10 µM RV Primer	1.25
			66	20	25 ng/µl template plasmid	1.32
			72	120	ddH2O	8.68	RV Primer 5'®3'
			End Repeat 25X		-	-	GCACCGACCGAGATTCCCGGTCGGCGAAGAGTCCCT
			72	60	-	-
			8	Hold	-	-
20	Alter pCS2-FLAG-Hmx3a construct to match protein encoded by mutant hmx3aSU43	4559	98	30	2X NEB Q5 MM	12.5	FW Primer 5'®3'
			Start Repeat 25X		10 µM FW Primer	1.25	AGCTTTTGTTCCCTTTAGTGGGGGTTAACCTAGGCTATAGTGAGTCG
			98	10	10 µM RV Primer	1.25
			63	20	25 ng/µl template plasmid	1
			72	120	ddH2O	9	RV Primer 5'®3'
			End Repeat 25X		-	-	GGAGCTCCACCGCGGTGGCGGCCGGCTGCTGTGGTCGGCGAAGAGT
			72	60	-	-
			8	Hold	-	-
21	Remove sequence encoding the N-terminal of the two putative eh1 domains (eh1A) from pCS2-FLAG-Hmx3a construct	5048	98	30	2X NEB Q5 MM	12.5	FW Primer 5'®3'
			Start Repeat 25X		10 µM FW Primer	1.25	TCTGACAGTAAGCCGTCA
			98	10	10 µM RV Primer	1.25
			62	20	25 ng/µl template plasmid	1.32
			72	120	ddH2O	8.68	RV Primer 5'®3'
			End Repeat 25X		-	-	AGAGTCTTTCGCTGAAGC
			72	60	-	-
			8	Hold	-	-
22	Remove sequence encoding the C-terminal of the two putative eh1 domains (eh1B) from pCS2-FLAG-Hmx3a construct	5021	98	30	2X NEB Q5 MM	12.5	FW Primer 5'®3'
			Start Repeat 25X		10 µM FW Primer	1.25	ACCCAGCGCTTTGCGTTA
			98	10	10 µM RV Primer	1.25
			64	20	25 ng/µl template plasmid	1
			72	120	ddH2O	9	RV Primer 5'®3'
			End Repeat 25X		-	-	GCCATCAAGTCCTGCTTTAG
			72	60	-	-
			8	Hold	-	-
23	Remove sequence encoding the C-terminal one of the two putative eh1 domains (eh1B) from pCS2-FLAG-Hmx3a-Deh1A construct	4994	98	30	2X NEB Q5 MM	12.5	FW Primer 5'®3'
			Start Repeat 25X		10 µM FW Primer	1.25	ACCCAGCGCTTTGCGTTA
			98	10	10 µM RV Primer	1.25
			64	20	25 ng/µl template plasmid	1
			72	120	ddH2O	9	RV Primer 5'®3'
			End Repeat 25X		-	-	GCCATCAAGTCCTGCTTTAG
			72	60	-	-
			8	Hold	-	-
24	Remove sequence encoding the WYPY motif from pCS2-FLAG-Hmx3a construct	5063	98	30	2X NEB Q5 MM	12.5	FW Primer 5'®3'
			Start Repeat 25X		10 µM FW Primer	1.25	ACACTCAGTGCATCCGCGC
			98	10	10 µM RV Primer	1.25
			71	20	25 ng/µl template plasmid	1
			72	120	ddH2O	9	RV Primer 5'®3'
			End Repeat 25X		-	-	CCACGCCGAGGCACGCTC
			72	60	-	-
			8	Hold	-	-
25	Remove sequence encoding the WYPY motif from pCS2-FLAG-Hmx3a-Deh1ADeh1B construct	4982	98	30	2X NEB Q5 MM	12.5	FW Primer 5'®3'
			Start Repeat 25X		10 µM FW Primer	1.25	ACACTCAGTGCATCCGCGC
			98	10	10 µM RV Primer	1.25
			71	20	25 ng/µl template plasmid	1
			72	120	ddH2O	9	RV Primer 5'®3'
			End Repeat 25X		-	-	CCACGCCGAGGCACGCTC
			72	60	-	-
			8	Hold	-	-
26	Remove coding sequence for first 118 residues of Hmx3a from pCS2-FLAG-Hmx3a to create pCS2-FLAG-Hmx3a-119-297	4721	98	30	2X NEB Q5 MM	12.5	FW Primer 5'®3'
			Start Repeat 25X		10 µM FW Primer	1.25	AAATCAGATCCGGACGCC
			98	10	10 µM RV Primer	1.25
			66	20	25 ng/µl template plasmid	1
			72	130	ddH2O	9	RV Primer 5'®3'
			End Repeat 25X		-	-	ACGCGTCTGCTTGTCATC
			72	60	-	-
			8	Hold	-	-
27	Assess success of cloning pCS2-FLAG-Hmx3aSU42 construct	189 for successful cloning or 199 for unmodified vector	95	30	10X Taq Buffer (No MgCl2)	2.5	FW Primer 5'®3'
			Start Repeat 30X		50 mM MgCl2	0.75	CACAGAACAGAAGCAGCACA
			95	25	10 mM dNTPs	0.5
			53	45	10 µM FW Primer	0.5
			68	60	10 µM RV Primer	0.5	*RV Primer 5'®3'
			End Repeat 30X		Bacterial Lysate Template	3	TCTTCCAGTCGTCTATGCCG
			68	300	Taq DNA Polymerase	0.125
			8	Hold	ddH2O	17.125
28	Assess success of cloning pCS2-FLAG-Hmx3aSU3 construct	265 for successful cloning or 805 for unmodified vector	95	30	10X Taq Buffer (No MgCl2)	2.5	*FW Primer 5'®3'
			Start Repeat 30X		50 mM MgCl2	0.75	CTTTGAGTTACCCACCCAGC
			95	25	10 mM dNTPs	0.5
			51	45	10 µM FW Primer	0.5
			68	60	10 µM RV Primer	0.5	RV Primer 5'®3'
			End Repeat 30X		Bacterial Lysate Template	3	CACTGCATTCTAGTTGTGGTTTG
			68	300	Taq DNA Polymerase	0.125
			8	Hold	ddH2O	17.125
29	Assess success of cloning pCS2-FLAG-Hmx3aSU43 construct	289 for successful cloning or 805 for unmodified vector	98	300	ddH2O	15.77	*FW Primer 5'®3'
			Start Repeat 35X		5X Phusion HF Buffer	5.2	CTTTGAGTTACCCACCCAGC
			98	10	Bacterial Lysate Template	1
			63	20	10 mM dNTPs	0.52
			72	25	DMSO	0.65	RV Primer 5'®3'
			End Repeat 35X		10 µM FW Primer	1.3	CACTGCATTCTAGTTGTGGTTTG
			72	300	10 µM RV Primer	1.3
			8	Hold	Phusion Polymerase	0.26
30	Assess success of cloning pCS2-FLAG-Hmx3a-Deh1A construct	291 for successful deletion or 318 for unmodified vector	95	30	10X Taq Buffer (No MgCl2)	2.5	*FW Primer 5'®3'
			Start Repeat 30X		50 mM MgCl2	0.75	GGATGACGATGACAAGCAGAC
			95	25	10 mM dNTPs	0.5
			53	45	10 µM FW Primer	0.5
			68	60	10 µM RV Primer	0.5	RV Primer 5'®3'
			End Repeat 30X		Bacterial Lysate Template	3	TGTGCTGCTTCTGTTCTGTG
			68	300	Taq DNA Polymerase	0.125
			8	Hold	ddH2O	17.125
31	Assess success of cloning pCS2-FLAG-Hmx3a-Deh1B construct	264 for successful deletion or 318 for unmodified vector	95	30	10X Taq Buffer (No MgCl2)	2.5	*FW Primer 5'®3'
			Start Repeat 30X		50 mM MgCl2	0.75	GGATGACGATGACAAGCAGAC
			95	25	10 mM dNTPs	0.5
			53	45	10 µM FW Primer	0.5
			68	60	10 µM RV Primer	0.5	RV Primer 5'®3'
			End Repeat 30X		Bacterial Lysate Template	3	TGTGCTGCTTCTGTTCTGTG
			68	300	Taq DNA Polymerase	0.125
			8	Hold	ddH2O	17.125
32	Assess success of cloning pCS2-FLAG-Hmx3a-Deh1ADeh1B construct	237 for successful deletion or 291 for unmodified vector	95	30	10X Taq Buffer (No MgCl2)	2.5	*FW Primer 5'®3'
			Start Repeat 30X		50 mM MgCl2	0.75	GGATGACGATGACAAGCAGAC
			95	25	10 mM dNTPs	0.5
			53	45	10 µM FW Primer	0.5
			68	60	10 µM RV Primer	0.5	RV Primer 5'®3'
			End Repeat 30X		Bacterial Lysate Template	3	TGTGCTGCTTCTGTTCTGTG
			68	300	Taq DNA Polymerase	0.125
			8	Hold	ddH2O	17.125
33	Assess success of cloning pCS2-FLAG-Hmx3a-DWYPY construct**	92 for successful cloning or 104 for unmodified vector	98	300	ddH2O	15.77	FW Primer 5'®3'
			Start Repeat 35X		5X Phusion HF Buffer	5.2	ACCCAGCGCTTTGCGTTA
			98	10	Bacterial Lysate Template	1
			63	20	10 mM dNTPs	0.52
			72	25	DMSO	0.65	RV Primer 5'®3'
			End Repeat 35X		10 µM FW Primer	1.3	TGTGCTGCTTCTGTTCTGTG
			72	300	10 µM RV Primer	1.3
			8	Hold	Phusion Polymerase	0.26
34	Assess success of cloning pCS2-FLAG-Hmx3a-Deh1ADeh1BDWYPY construct***	92 for successful cloning or 104 for unmodified vector	98	300	ddH2O	15.77	FW Primer 5'®3'
			Start Repeat 35X		5X Phusion HF Buffer	5.2	ACCCAGCGCTTTGCGTTA
			98	10	Bacterial Lysate Template	1
			63	20	10 mM dNTPs	0.52
			72	25	DMSO	0.65	RV Primer 5'®3'
			End Repeat 35X		10 µM FW Primer	1.3	TGTGCTGCTTCTGTTCTGTG
			72	300	10 µM RV Primer	1.3
			8	Hold	Phusion Polymerase	0.26
35	Assess success of cloning pCS2-FLAG-Hmx3a-119-297 construct	839 for successful cloning or 1193 for unmodified vector	95	30	ddH2O	20.71	*FW Primer 5'®3'
			Start Repeat 30X		10X Std Taq Buffer	2.6	GTTTAGGGAACCGCCATTCT
			95	25	Bacterial Lysate Template	1
			51	50	10 µM FW Primer	0.52
			68	120	10 µM RV Primer	0.52	RV Primer 5'®3'
			End Repeat 30X		Bacterial Lysate Template	1	CACTGCATTCTAGTTGTGGTTTG
			68	300	10 mM dNTPs	0.52
			8	Hold	Taq DNA Polymerase	0.13
36	Amplify the 5' portion of oaz1a from cDNA and add overhangs for Gibson Assembly	207	98	30	ddH2O	27.25	FW Primer 5'®3'
			Start Repeat 30X		5X Phusion HF Buffer	10	aatcggatctggttccgcgtggcggaagcggcATGGTTAAATCCAACCTTCAGACG
			98	10	27 hpf WT cDNA	5
			62	30	10 mM dNTPs	1
			72	25	DMSO	1.25	RV Primer 5'®3'
			End Repeat 30X		10 µM FW Primer	2.5	gagggacatcGGAACACCACAGAGGCCC
			72	600	10 µM RV Primer	2.5
			8	Hold	Phusion Polymerase	0.5
37	Amplify the 3' portion of oaz1a from cDNA and add overhangs for Gibson Assembly	195	98	30	ddH2O	27.25	FW Primer 5'®3'
			Start Repeat 30X		5X Phusion HF Buffer	10	gtggtgttccGATGTCCCTCTCCCACCC
			98	10	27 hpf WT cDNA	5
			62	30	10 mM dNTPs	1
			72	25	DMSO	1.25	RV Primer 5'®3'
			End Repeat 30X		10 µM FW Primer	2.5	caactcagcttcctttcgggTTATTCGTCACCATCGGAGTC
			72	600	10 µM RV Primer	2.5
			8	Hold	Phusion Polymerase	0.5
38	Amplify pDEST15 for Gibson Assembly with oaz1a	5260	98	30	ddH2O	27.25	FW Primer 5'®3'
			Start Repeat 30X		5X Phusion HF Buffer	10	CCCGAAAGGAAGCTGAGTTG
			98	10	27 hpf WT cDNA	5
			64	30	10 mM dNTPs	1
			72	150	DMSO	1.25	RV Primer 5'®3'
			End Repeat 30X		10 µM FW Primer	2.5	ACGCGGAACCAGATCCGATTTTG
			72	300	10 µM RV Primer	2.5
			8	Hold	Phusion Polymerase	0.5
39	Assess success of cloning pDEST15-GST-Oaz1a construct	846 for successful cloning or 1942 for unmodified vector	95	30	ddH2O	20.71	*FW Primer 5'®3'
			Start Repeat 30X		10X Std Taq Buffer	2.6	CGTATTGAAGCTATCCCACAAATTG
			95	15	Bacterial Lysate Template	1
			51	20	10 µM FW Primer	0.52
			68	90	10 µM RV Primer	0.52	*RV Primer 5'®3'
			End Repeat 30X		Bacterial Lysate Template	1	CACTGCATTCTAGTTGTGGTTTG
			68	300	10 mM dNTPs	0.52
			8	Hold	Taq DNA Polymerase	0.13
